# Supplementary material for: Falls and Sleep Disorders in Spanish Alzheimer’s Disease in Nursing Homes: An Observational Study
Source: Healthcare (Basel). 2023 Oct 30;11(21):2852. doi: 10.3390/healthcare11212852 (PMC10649919; doi:10.3390/healthcare11212852)
Supplement: Supplementary file 1 [file healthcare-11-02852-s001.zip]

Archive with 1 entries (1 files):
- healthcare-2655809-SI.pdf
